# Supplementary material for: Arsenic-Containing Medicine Treatment Disturbed the Human Intestinal Microbial Flora
Source: Toxics. 2023 May 15;11(5):458. doi: 10.3390/toxics11050458 (PMC10223770; doi:10.3390/toxics11050458)
Supplement: Supplementary file 1 [file toxics-11-00458-s001.zip]

Archive with 1 entries (1 files):
- toxics-2368952-supplementary.pdf
